# Supplementary material for: McIdas localizes to centrioles and controls centriole numbers through PLK4-dependent phosphorylation
Source: EMBO Rep. 2026 Feb 5;27(6):1478–509. doi: 10.1038/s44319-026-00697-5 (PMC13022133; doi:10.1038/s44319-026-00697-5)
Supplement: Supplementary file 4 — Source data Fig. 1 [file 44319_2026_697_MOESM4_ESM.zip]

Archive with 45 entries (39 files):
- Figure 1/
- __MACOSX/._Figure 1
- Figure 1/.DS_Store
- __MACOSX/Figure 1/._.DS_Store
- Figure 1/1H/
- Figure 1/1A/
- Figure 1/Figure 1_Numerical data.xlsx
- __MACOSX/Figure 1/._Figure 1_Numerical data.xlsx
- Figure 1/1E/
- Figure 1/1D/
- Figure 1/1C/
- Figure 1/1H/ACT_McIdas_G1_2.tif
- __MACOSX/Figure 1/1H/._ACT_McIdas_G1_2.tif
- Figure 1/1H/ACT_McIdas_G1_1.tif
- __MACOSX/Figure 1/1H/._ACT_McIdas_G1_1.tif
- Figure 1/1H/ACT_McIdas_S:G2.tif
- __MACOSX/Figure 1/1H/._ACT_McIdas_S:G2.tif
- Figure 1/1H/ACT_McIdas_S.tif
- __MACOSX/Figure 1/1H/._ACT_McIdas_S.tif
- Figure 1/1A/Centrin_McIdas_Dapi_EdU_Metaphase.tif
- __MACOSX/Figure 1/1A/._Centrin_McIdas_Dapi_EdU_Metaphase.tif
- Figure 1/1A/Centrin_McIdas_Dapi_EdU_Early S.tif
- __MACOSX/Figure 1/1A/._Centrin_McIdas_Dapi_EdU_Early S.tif
- Figure 1/1A/.DS_Store
- __MACOSX/Figure 1/1A/._.DS_Store
- Figure 1/1A/Centrin_McIdas_Dapi_EdU_G1.tif
- __MACOSX/Figure 1/1A/._Centrin_McIdas_Dapi_EdU_G1.tif
- Figure 1/1A/Centrin_McIdas_Dapi_EdU_Prometaphase.tif
- __MACOSX/Figure 1/1A/._Centrin_McIdas_Dapi_EdU_Prometaphase.tif
- Figure 1/1A/Centrin_McIdas_Dapi_EdU_G2.tif
- __MACOSX/Figure 1/1A/._Centrin_McIdas_Dapi_EdU_G2.tif
- Figure 1/1A/Centrin_McIdas_Dapi_EdU_Middle:late S.tif
- __MACOSX/Figure 1/1A/._Centrin_McIdas_Dapi_EdU_Middle:late S.tif
- Figure 1/1A/Centrin_McIdas_Dapi_EdU_Telophase.tif
- __MACOSX/Figure 1/1A/._Centrin_McIdas_Dapi_EdU_Telophase.tif
- Figure 1/1A/Centrin_McIdas_Dapi_EdU_Anaphase.tif
- __MACOSX/Figure 1/1A/._Centrin_McIdas_Dapi_EdU_Anaphase.tif
- Figure 1/1E/Cep164_Cep135_Dapi_McIdas.tif
- __MACOSX/Figure 1/1E/._Cep164_Cep135_Dapi_McIdas.tif
- Figure 1/1D/Cep164_McIdas_Dapi_Centrin.tif
- __MACOSX/Figure 1/1D/._Cep164_McIdas_Dapi_Centrin.tif
- Figure 1/1C/Centrin_GFP_Dapi_McIdas_HaLa GFP.tif
- __MACOSX/Figure 1/1C/._Centrin_GFP_Dapi_McIdas_HaLa GFP.tif
- Figure 1/1C/Centrin_GFP_Dapi_McIdas_HaLa GFP-McIdas.tif
- __MACOSX/Figure 1/1C/._Centrin_GFP_Dapi_McIdas_HaLa GFP-McIdas.tif
