# Supplementary material for: McIdas localizes to centrioles and controls centriole numbers through PLK4-dependent phosphorylation
Source: EMBO Rep. 2026 Feb 5;27(6):1478–509. doi: 10.1038/s44319-026-00697-5 (PMC13022133; doi:10.1038/s44319-026-00697-5)
Supplement: Supplementary file 4 — Source data Fig. 1 [file 44319_2026_697_MOESM4_ESM.zip › Figure 1/Figure 1_Numerical data.xlsx]

## Sheet: 1B
	McIdas centrosomal levels (A.U.)
	G1	Εarly S	Μiddle/late S	G2	Mitosis
	2373.12	2374.38	4577.49	3571.76	5100.71
	992.39	3314.5	5823.03	5315.89	3859.27
	1314.76	2608.14	3375.18	8450.82	1831.6
	1585.27	2865.59	2201.28	3034.73	1371.92
	1205.52	3127.76	3508.36	4213.23	1658.9
	737.42	2809.94	5926.54	1877.28	2667.52
	4637.55	2669.46	2550.41	2639.49	2225.05
	7467.78	1971.16	3794.24	1683.68	1712.83
	6374.06	2255.48	3618.67	2523.44	1901.83
	4788.12	2070.62	3573.72	2190.96	9932.34
	4188.48	833.49	3402.35	4213.23	5923.74
	7440.83	1141.65	3849.57	3034.73	6281.95
	5769.49	12215.6	4042.48	9432.49	7007.85
	4874.46	14837.1	4412.49	12359.1	6814.91
	6706.83	9768.6	3671.98	13949.1	9558.33
	9706.32	14782	3546.95	8624.92	5063.85
	3799.21	14127.5	10622.3	6639.44	5508.31
	5394.44	12170.8	12176.9	14900.2	8023.48
	7220.55	9663.82	9432.49	17129.4
	3384.49	13895.6	10916.4	14482.5
	6931.79	8431.8	11444.5	13784.6
	6411.57	8714.52	11221.1	7829.97
	6764.16	10432.3	10217	8089
	4209.84	9758.94	12868.3	9758
	5216.69	10507.8	10205.8	14793.8
	7032.95	10415.8	12188.9	7756.28
	5527.18	6684.14	12763.2	11886.5
	6921.05	10291.7	11924.1	14214
	3554.31	8706.58	9853.37	6378.28
	5194.58	7294.45	11250.2	10106.9
	3330.32	11339.6	12123	12502.9
	3390.32	9745.78	8613.85	10718.4
	3351.21	8962.17	8256.26	8581.04
	6964.02	8584.69	10889.8	15352.3
	6823.63	7252.92	10295.5	7805.56
	5004.49	8280.92	8122.44	18090.2
	5003.85	11290.7	9916.68	7515.39
	4709.96	7790.82	9249.31	8786.26
	3489.17	10974.8	7569.79	11445.1
	3549.32	9301.6	11763.1	10578.1
	6658.96	6781.45	14830.3	9947.36
	6674.01	9521.44	16593.2	13479.2
	5484.51	9774.66	14747.2	12332.1
	4113.97	7385.56	11737.5	10276.5
	7920.5	8763.78	7859.27	11346.4
	3912.54	9343.79	10399.1	8576.31
	4340.62	9282.15	10180.4
	6692.04	6868.66	11435.3
	6978.38	7957.81	8762.39
	8976.44	8600.75	9978.89
	6077.3	8007.63	10980.9
	6526.6	8637.05	16317.3
	5304.9	7266.03	11069.2
	9492.99	6233.74	9334.59
	5401.24	12332.5	7559.08
	8252.15	9770.09	10485.5
	7833.46	11823	8541.11
	9560.8	8913.12	10085.2
	6123.13	7631.2	11941.4
	5372.17	8296.83	9301.39
	4170.06	7500.52	10065.9
	3291.96	11761	9977.81
		6420.26	15438.6
		6601.73	9602.83
		10342.1	10602
		10788.5	10307.8
		9792.64	10253.9
		7187.02	12731.2
		9261.69	9727.25
		6768.16	10490.4
		8103.34	8629.07
		7644.26	10162.9
		9928.4	7655.74
		7568.66	9739.43
		8444.04	11061.4
		11313.2	13367.9
		12774	10986.8
		12270	11682.7
		9507.48	10461.4
		9235.45	11621
		10054.4	15641.8
		8385.45	7555.33
		6679.35	7154.78
		8094.08	12448.5
		14202.8	9842.05
		14581.9	10921.6
		8259.49	11450.6
		9685.1	9288.49
		9788.13	10619.1
		8594.5	12185.3
		9892.28	7859.93
		12151.4	5929.12
		10217	13219
		9628.45	12842.1
			10135.4
			10025.2

## Sheet: 1F
		Signal intensity (A.U.)
	Distance_(microns)	Centrin	McIdas	Cep164
	0	225.63	145.28
	0.096106	438.02	196.19	238.57
	0.192212	1024.05	299.76	303.71
	0.288318	1502.85	512.77	532.67
	0.384424	1621.73	1069.05	824.77
	0.48053	1216.58	1613.95	1381.43
	0.576636	1026.34	1741.15	2618.81
	0.672742	658.29	1204.84	3074.73
	0.768848	367	601.02	2501.61
	0.864955	237.84	235.7	1338.71
	0.961061	129.02	127.16	611.13

## Sheet: 1G
		Signal intensity (A.U.)
	Distance_(microns)	Cep164	McIdas	Cep135
	0	20471	30888	179541
	39278	22021	30964	234113
	78557	23532	32736	293250
	117835	25995	35824	343357
	157114	29193	41741	357085
	196392	33397	51459	352332
	235670	39899	66312	329511
	274949	46748	85763	294942
	314227	58223	115650	245259
	353506	77323	147819	189381
	392784	97947	171665	142189
	432062	127505	195050	107974
	471341	157045	208342	83992
	510619	178686	207074	68741
	549898	198640	188479	54188
	589176	205900	162827	41330
	628454	198666	129882	33953
	667733	168569	92285	29804
	707011	133716	60330	26684
	746290	108787	43355	24012
	785568	79453	36633	23425
	824846	58243	32154	22229
