# Supplementary material for: McIdas localizes to centrioles and controls centriole numbers through PLK4-dependent phosphorylation
Source: EMBO Rep. 2026 Feb 5;27(6):1478–509. doi: 10.1038/s44319-026-00697-5 (PMC13022133; doi:10.1038/s44319-026-00697-5)
Supplement: Supplementary file 5 — Source data Fig. 2 [file 44319_2026_697_MOESM5_ESM.zip]

Archive with 28 entries (23 files):
- Figure 2/
- __MACOSX/._Figure 2
- Figure 2/.DS_Store
- __MACOSX/Figure 2/._.DS_Store
- Figure 2/2G/
- Figure 2/2A/
- Figure 2/Figure 2_Numerical data.xlsx
- __MACOSX/Figure 2/._Figure 2_Numerical data.xlsx
- Figure 2/2C/
- Figure 2/2E/
- Figure 2/2G/Dapi_SAS6_Luciferase siRNA.tif
- __MACOSX/Figure 2/2G/._Dapi_SAS6_Luciferase siRNA.tif
- Figure 2/2G/Dapi_SAS6_McIdas siRNA.tif
- __MACOSX/Figure 2/2G/._Dapi_SAS6_McIdas siRNA.tif
- Figure 2/2A/Cep135_GFP_Dapi_CP110_GFP.tif
- __MACOSX/Figure 2/2A/._Cep135_GFP_Dapi_CP110_GFP.tif
- Figure 2/2A/Cep135_GFP_Dapi_CP110_GFP-McIdas WT.tif
- __MACOSX/Figure 2/2A/._Cep135_GFP_Dapi_CP110_GFP-McIdas WT.tif
- Figure 2/2C/Dapi_Cep135_CP110_Luciferase siRNA.tif
- __MACOSX/Figure 2/2C/._Dapi_Cep135_CP110_Luciferase siRNA.tif
- Figure 2/2C/Dapi_Cep135_CP110_McIdas siRNA.tif
- __MACOSX/Figure 2/2C/._Dapi_Cep135_CP110_McIdas siRNA.tif
- Figure 2/2E/Dapi_GFP_CP110_Cep135_Luciferase siRNA_GFP.tif
- __MACOSX/Figure 2/2E/._Dapi_GFP_CP110_Cep135_Luciferase siRNA_GFP.tif
- Figure 2/2E/Dapi_GFP_CP110_Cep135_McIdas siRNA_GFP-McIdas WT.tif
- __MACOSX/Figure 2/2E/._Dapi_GFP_CP110_Cep135_McIdas siRNA_GFP-McIdas WT.tif
- Figure 2/2E/Dapi_GFP_CP110_Cep135_McIdas siRNA_GFP.tif
- __MACOSX/Figure 2/2E/._Dapi_GFP_CP110_Cep135_McIdas siRNA_GFP.tif
