# Supplementary material for: McIdas localizes to centrioles and controls centriole numbers through PLK4-dependent phosphorylation
Source: EMBO Rep. 2026 Feb 5;27(6):1478–509. doi: 10.1038/s44319-026-00697-5 (PMC13022133; doi:10.1038/s44319-026-00697-5)
Supplement: Supplementary file 5 — Source data Fig. 2 [file 44319_2026_697_MOESM5_ESM.zip › Figure 2/Figure 2_Numerical data.xlsx]

## Sheet: 2Β
		Cells in each category (%)
	Number of centrioles	0-1			2-4			>4
	HU+GFP	0.98	2.86	0	67.65	65.38	63	31.37	33.65	37
	HU+GFP-McIdas	1.98	1.04	0.99	41.58	41.67	32.67	56.43	57.29	66.33

## Sheet: 2D
		Cells in each category (%)
	Number of centrioles	0-1			2-4			>4
	HU+Luciferase siRNA	0	3.1	0.85	51.96	53.49	43.22	46.08	43.41	55.93
	HU+McIdas siRNA	2.97	0	0.87	74.26	81.2	74.78	22.77	18.8	24.35

## Sheet: 2F
		Cells in each category (%)
	Number of centrioles	0-1			2-4			>4
	Luciferase siRNA+GFP	0	1.85185	0	71.2963	60.1852	63.5514	28.7037	37.963	36.4486
	McIdas siRNA+GFP	11.3402	5.05051	9.09091	79.3814	78.7879	81.8182	9.27835	16.1616	9.09091
	McIdas siRNA+GFP-McIdas WT	1.44928	3.26087	2.46914	75.3623	67.3913	72.8395	23.1884	29.3478	24.6914

## Sheet: 2H
		Cells in each category (%)
	Number of SAS6 dots	0		1		2		>2
	Luciferase siRNA	29.5775	31.6667	11.2676	5.83333	18.3099	33.3333	40.8451	29.1667
	McIdas siRNA	62.069	67.7686	4.31034	6.61157	9.48276	18.1818	24.1379	7.43802
