# Supplementary material for: McIdas localizes to centrioles and controls centriole numbers through PLK4-dependent phosphorylation
Source: EMBO Rep. 2026 Feb 5;27(6):1478–509. doi: 10.1038/s44319-026-00697-5 (PMC13022133; doi:10.1038/s44319-026-00697-5)
Supplement: Supplementary file 6 — Source data Fig. 3 [file 44319_2026_697_MOESM6_ESM.zip]

Archive with 18 entries (15 files):
- Figure 3/
- __MACOSX/._Figure 3
- Figure 3/3C/
- Figure 3/.DS_Store
- __MACOSX/Figure 3/._.DS_Store
- Figure 3/3A/
- Figure 3/Figure 3_Numerical data.xlsx
- __MACOSX/Figure 3/._Figure 3_Numerical data.xlsx
- Figure 3/3C/Dapi_EdU_SAS6_Cep170_Control siRNA.tif
- __MACOSX/Figure 3/3C/._Dapi_EdU_SAS6_Cep170_Control siRNA.tif
- Figure 3/3C/.DS_Store
- __MACOSX/Figure 3/3C/._.DS_Store
- Figure 3/3C/Dapi_EdU_SAS6_Cep170_McIdas siRNA.tif
- __MACOSX/Figure 3/3C/._Dapi_EdU_SAS6_Cep170_McIdas siRNA.tif
- Figure 3/3A/Dapi_EdU_Centrin_Cep192_McIdas siRNA.tif
- __MACOSX/Figure 3/3A/._Dapi_EdU_Centrin_Cep192_McIdas siRNA.tif
- Figure 3/3A/Dapi_EdU_Centrin_Cep192_Control siRNA.tif
- __MACOSX/Figure 3/3A/._Dapi_EdU_Centrin_Cep192_Control siRNA.tif
