# Supplementary material for: McIdas localizes to centrioles and controls centriole numbers through PLK4-dependent phosphorylation
Source: EMBO Rep. 2026 Feb 5;27(6):1478–509. doi: 10.1038/s44319-026-00697-5 (PMC13022133; doi:10.1038/s44319-026-00697-5)
Supplement: Supplementary file 6 — Source data Fig. 3 [file 44319_2026_697_MOESM6_ESM.zip › Figure 3/Figure 3_Numerical data.xlsx]

## Sheet: 3Β
		Cells in each category (%)
	Number of centrioles (Centrin dots)	0-1			2			3-4			>4
	Control siRNA	0	0	0	20.7547	23.6364	9.90099	79.2453	74.5455	88.1188	0	1.81818	1.9802
	McIdas siRNA	14	5.21739	11.7647	58	60	52.9412	28	31.3043	35.2941	0	3.47826	0

## Sheet: 3D
		Cells in each category (%)
	Number of SAS6 dots	0			1			2			>2
	Control siRNA	3.1746	0	0.943396	14.2857	8.69565	18.8679	80.9524	91.3043	80.1887	1.5873	0	0
	McIdas siRNA	24.4444	16.6667	36.4486	14.4444	27.451	25.2336	58.8889	55.8824	38.3178	2.22222	0	0
