# Supplementary material for: McIdas localizes to centrioles and controls centriole numbers through PLK4-dependent phosphorylation
Source: EMBO Rep. 2026 Feb 5;27(6):1478–509. doi: 10.1038/s44319-026-00697-5 (PMC13022133; doi:10.1038/s44319-026-00697-5)
Supplement: Supplementary file 7 — Source data Fig. 4 [file 44319_2026_697_MOESM7_ESM.zip]

Archive with 26 entries (23 files):
- Figure 4/
- __MACOSX/._Figure 4
- Figure 4/.DS_Store
- __MACOSX/Figure 4/._.DS_Store
- Figure 4/4╬ò/
- Figure 4/4C/
- Figure 4/Figure 4_Numerical data.xlsx
- __MACOSX/Figure 4/._Figure 4_Numerical data.xlsx
- Figure 4/4╬ò/Dapi_GFP_Centrin_╬│tubulin_GFP-McIdas NES2mut.tif
- __MACOSX/Figure 4/4╬ò/._Dapi_GFP_Centrin_╬│tubulin_GFP-McIdas NES2mut.tif
- Figure 4/4╬ò/Dapi_GFP_Centrin_╬│tubulin_GFP.tif
- __MACOSX/Figure 4/4╬ò/._Dapi_GFP_Centrin_╬│tubulin_GFP.tif
- Figure 4/4╬ò/Dapi_GFP_Centrin_╬│tubulin_GFP-McIdas NES1mut.tif
- __MACOSX/Figure 4/4╬ò/._Dapi_GFP_Centrin_╬│tubulin_GFP-McIdas NES1mut.tif
- Figure 4/4╬ò/Dapi_GFP_Centrin_╬│tubulin_GFP-McIdas WT.tif
- __MACOSX/Figure 4/4╬ò/._Dapi_GFP_Centrin_╬│tubulin_GFP-McIdas WT.tif
- Figure 4/4╬ò/Dapi_GFP_Centrin_╬│tubulin_GFP-McIdas NES1:2mut.tif
- __MACOSX/Figure 4/4╬ò/._Dapi_GFP_Centrin_╬│tubulin_GFP-McIdas NES1:2mut.tif
- Figure 4/4C/Centrin_GFP_Dapi_╬│tubulin_GFP-McIdas NES1mut.tif
- __MACOSX/Figure 4/4C/._Centrin_GFP_Dapi_╬│tubulin_GFP-McIdas NES1mut.tif
- Figure 4/4C/Centrin_GFP_Dapi_╬│tubulin_GFP-McIdas NES2mut.tif
- __MACOSX/Figure 4/4C/._Centrin_GFP_Dapi_╬│tubulin_GFP-McIdas NES2mut.tif
- Figure 4/4C/Centrin_GFP_Dapi_╬│tubulin_GFP-McIdas NES1:2mut.tif
- __MACOSX/Figure 4/4C/._Centrin_GFP_Dapi_╬│tubulin_GFP-McIdas NES1:2mut.tif
- Figure 4/4C/Centrin_GFP_Dapi_╬│tubulin_GFP-McIdas WT.tif
- __MACOSX/Figure 4/4C/._Centrin_GFP_Dapi_╬│tubulin_GFP-McIdas WT.tif
