# Supplementary material for: McIdas localizes to centrioles and controls centriole numbers through PLK4-dependent phosphorylation
Source: EMBO Rep. 2026 Feb 5;27(6):1478–509. doi: 10.1038/s44319-026-00697-5 (PMC13022133; doi:10.1038/s44319-026-00697-5)
Supplement: Supplementary file 7 — Source data Fig. 4 [file 44319_2026_697_MOESM7_ESM.zip › Figure 4/Figure 4_Numerical data.xlsx]

## Sheet: 4D
	Individual values from 3 independent experiments
	Centrosomal/nuclear GFP-McIdas intensity (A.U.)
	McIdas wt	NES1	NES2	NES1/2
	0.63915	0.309283	0.099561	0.020663
	0.109325	0.17428	0.216778	0.034948
	0.593979	1373618	0.099349	0.130373
	0.35766	0.060046	0.074017	0.161401
	0.687884	0.098862	0.032374	0.105472
	0.201676	1016708	0.054646	0.06674
	0.590827	0.423034	0.333597	0.047855
	0.141817	0.196659	0.200559	0.227752
	0.361342	0.270926	0.375571	0.118326
	0.269894	1377685	0.32808	0.137304
	0.345903	2571095	0.035288	0.1271
	0.296694	0.391407	0.083592	0.036864
	0.510952	0.234556	0.043318	0.057034
	0.369223	1651387	0.033274	0.614324
	0.384789	0.405498	0.067166	0.04933
	0.755579	0.331608	0.232156	0.048652
	0.573713	0.280534	0.07352	0.063046
	0.100732	0.229346	0.077118	0.140209
	0.737404	0.352964	0.158064	0.263973
	0.505668	0.604222	0.121198	0.173945
	0.175929	0.55734	0.177417	0.063132
	0.109377	0.855182	0.024164	0.029168
	0.516278	0.231288	0.065388	0.046228
	0.344445	0.926825	0.055843	0.066473
	0.351777	0.747231	0.07824	0.417839
	0.130931	0.486942	0.066206	0.101847
	0.222345	0.770057	0.081846	0.057371
	0.667885	0.855021	0.044034	0.541518
	0.867534	0.978156	0.120851	0.111901
	1060396	0.610165	0.102395	0.055322
	1155045	0.563196	0.239412	0.0876
	1271141	0.508766	0.298219	0.082702
	0.724862	0.333782	0.053614	0.153155
	0.920692	0.452412	0.048343	0.132739
	0.99125	0.869963	0.112319	0.037268
	0.55336	0.289221	0.068101	0.109442
	0.279905	0.217191	0.178074	0.099442
	0.455283	0.322082	0.12656	0.208877
	0.14017	0.253501	0.317456	0.071242
	0.369558	0.147481	0.007548	0.037904
	0.288742	0.394559	2252311	0.098704
	0.649359	0.397335	0.065221	0.057843
	0.274539	0.136669	0.192085	0.049226
	0.107932	0.374516	0.136925	0.062574
	0.231408	0.581473	0.094847	0.048286
	0.329155	0.285722	0.366376	0.23531
	2236431	0.732245	0.169296	0.16702
	0.538307	0.652911	0.113795	0.037649
	0.459644	0.39362	0.236347	0.101791
	1360803	0.866015	0.306075	0.396809
	0.385351	0.296327	0.100531	0.093262
	1956429	0.416254	0.088197	0.022087
	0.343843	0.37832	0.151852	0.178883
	0.430305	0.474869	0.07886	0.102152
	2901629	0.236449	0.13977	0.111279
	1090578	0.422646	0.099733	0.056285
	1336063	0.545013	0.041601	0.044336
	0.552695	0.902263	0.085977	0.046335
	0.971678	0.421545	0.329225	0.059736
	0.431798	0.268832	0.132056	0.204263
	0.498097	0.219505	0.149773	0.086948
	0.192579	0.671983	0.05985	0.074382
	0.243174	1017436	0.046448	0.070697
	0.557712	0.304361	0.05861	0.024111
	0.288273	1316353	0.028944	0.089469
	0.344504	0.586385	0.067992	0.130876
	0.453674	0.315684	0.134564	0.03583
	0.321645	0.301886	0.107462	0.073203
	0.149998	0.182799	0.521893	0.052512
	0.279245	0.252669	0.062149	0.033838
	0.471169	0.27534	0.134149	0.031376
	0.59077	0.890127	0.267316	0.183828
	0.242287	0.255049	0.056957	0.059481
	0.134123	0.424757	0.062319	0.052847
	0.267964	0.50824	0.492935	0.092429
	0.776649	0.354482	0.144836	0.768434
	0.884424	0.36334	0.076117	0.08547
	0.227624	0.549467	0.088572	0.077726
	0.181572	0.196664	0.095742	0.502783
	0.893778	0.474357	0.066169	0.11981
	0.467197	0.24988	0.130544	0.053385
	0.315814	0.449897	0.166666	0.047759
	0.514389	0.419438	0.108203	0.172533
	0.096452	0.438004	0.175841	0.069826
	0.17498	0.454327	0.084509	0.033362
	0.155431	2447448	0.162888	0.019623
	0.438985	0.500458	0.158291	0.089075
	0.247215	0.642429	0.10426	0.153443
	0.415265	0.357022	0.066102	0.112357
	0.460136	1293097	0.112567	0.042584
	0.928367	0.255669	0.070012	0.141241
	0.614859	0.260513	0.105438	0.070913
	0.174331	0.23408	0.241317	0.122273
	0.391836	0.367328	0.08309	0.059664
	0.22361	0.121688	0.248504	0.051551
	0.099033	0.250161	0.038542	0.119209
	1234421	0.632808	0.113987	0.078265
	0.826275	0.726288	0.044053	136414
	0.871278	0.632425	0.091022	0.026525
	1317761	0.337443	0.054518	0.246775
	0.17386	0.618626	0.064694	0.116029
	0.16384	0.368811	0.239512	0.201818
	1165821	0.125141	0.0784	0.117854
	0.279218	0.239222	0.199802	0.302929
	0.184439	0.377842	0.182148	0.106848
	0.270187	0.27456	0.131414	0.153955
	0.254116	0.655788	0.095454	0.105009
	0.317994	0.09434	0.074988	0.449272
	0.493903	0.221159	0.106928	0.310616
	0.465739	0.120735	0.197814	0.127023
	0.281534	1300296	0.107933	0.601754
	0.257338	0.435431	0.157178	0.074274
	0.311211	0.38325	0.132283	0.140242
	0.479287	0.199976	0.070799	0.167999
	0.226564	0.513335	0.155252	0.160998
	0.311675	0.629791	0.198556	0.255523
	0.228466	0.431624	0.184107	0.208126
	0.659697	0.377987	0.149475	0.291263
	0.375308	0.467486	0.710003	0.250166
	0.360111	0.518661	0.14647	0.580719
	0.770441	0.166694	0.082524	0.083765
	0.471583	0.183346	0.106821	0.28581
	0.791346	0.494188	0.111567	0.146778
	0.32766	0.249557	0.148278	0.297793
	0.351065	0.47886	0.207749	0.096315
	1215229	0.36667	0.075594	0.254682
	0.265564	0.08216	0.053636	0.136228
	0.532582	0.240914	0.20733	0.762859
	1103137	0.280003	0.137396	0.141215
	0.785771	0.533145	0.090527	0.187921
	0.205512	0.23281	0.124262	0.528863
	0.661107	0.226496	0.213001	0.39901
	0.301173	0.421831	0.235721	0.101268
	0.845585	0.293628	0.175368	0.265102
	0.88744	0.170437	0.196884	0.211396
	0.546833	0.384821	0.181165	0.11538
	0.491212	0.280175	0.169824	0.235805
	0.310693	0.337994	0.092026	0.046676
	0.334568	0.16753	0.131007	0.455615
	0.488549	0.360096	0.08643	0.191948
	0.178817	0.334103	0.113211	0.351364
	0.219666	0.265939	0.071646	0.130066
	0.131988	0.63315	0.055392	0.126064
	0.271944	0.308702	0.314433	0.239051
	0.122369	0.294913	0.147172	0.53222
	0.3246	0.592441	0.138732	0.271615
	1881069	0.213182	0.120709	0.128052
	0.181847	0.271196	0.156012	0.09704
	0.549199	0.4952	0.093577	0.327696
	0.606149	0.142051	0.083338	0.153348
	0.249645	0.445938	0.200621	0.151641
	0.423324	0.376521	0.101849	0.036336
	0.21772	0.148133	0.165821	0.082393
	0.657198	0.191863	0.389244	0.121032
	0.412557	0.836143	0.080921	0.214674
	0.336182	0.29029	0.205809	0.56309
	0.206017	0.140357	0.045154	0.279181
	0.649383	0.408855	0.021097	0.108661
	0.244668	0.241581	0.129678	0.849932
	0.657992	0.337561	0.175629	0.446894
	0.563957	0.367518	0.126874	0.25128
	0.371404	0.126989	0.460221	0.232067
	0.607908	0.475365	0.086807	0.128626
	0.528409	0.630076	0.17422	0.121828
	0.614366	0.162498	0.090053	0.076685
	0.412164	0.373955	0.040741	0.078369
	0.724308	0.260782	0.126314	0.088188
	0.970237	0.488017	0.193533	0.208621
	0.116647	0.240212	0.153372	0.19572
	0.222478	0.274351	0.141237	0.134063
	1322075	0.315841	0.155004	0.310105
	0.731196	140255	0.189218	0.057099
	0.64466	0.396329	0.153207	0.131061
	0.608847	0.444898	0.077939	0.268336
	0.314079	0.304121	0.086198	0.266283
	0.273437	0.177873	0.068511	0.234972
	0.100838	0.233013	0.270763	0.138823
	0.292104	0.644909	0.296341	0.158983
	0.414666	0.204426	0.162455	0.08927
	0.498356	0.127141	0.160027	0.103087
	0.161907	0.151451	0.14218	0.096229
	0.280693	0.295217	0.08712	0.115358
	0.606938	0.26067	0.103878	0.148335
	0.171747	0.223281	0.050168	0.08611
	0.682525	0.188839	0.096617	0.060701
	0.316497	0.31285	0.121627	0.112926
	0.21795	0.683636	0.093137	0.067251
	0.171729	0.479841	0.10981	0.104216
	1172031	0.333256	0.120844	0.154579
	0.300931	0.300397	0.133874	0.060876
	0.348125	0.329214	0.074118	0.096598
	0.097683	0.084784	0.128578	0.277575
	0.443574	0.545288	0.097872	0.246127
	0.242262	0.334534	0.156177	0.131815
	0.394626	0.242943	0.137216	0.380608
	0.181594	0.263978	0.107924	0.26581
	0.496037	0.797225	0.24434	0.104021
	0.446391	0.36028	0.186425	0.152514
	0.691312	0.314439	0.054271	0.102155
	0.349946	0.368333	0.244534	0.15239
	0.144691	0.42769	0.046088	0.194035
	0.195715	0.491855	0.119856	0.103964
	0.311666	0.579398	0.046073	0.077553
	0.19911	0.265091	0.211053	0.062894
	0.38946	0.951598	0.148042	0.042561
	0.428927	0.18351	0.322707	0.220494
	0.162642	0.151847	0.226346431	0.039319
	0.142761	0.237044	0.144884538	0.115062
	0.748534	0.211826	0.182452185	0.090802
	0.452281	0.473647837	0.224524507	0.117983
	0.606121	0.484601784	0.142364406	0.097321712
	0.332433	0.80140533	0.421176227	0.115189231
	0.864801	0.318722717	0.200865215	0.112966673
	0.367478	0.116353802	0.221687056	0.204841799
	0.21311	0.140779836	0.139349458	0.073628306
	0.42275	100165848	0.10340109	0.083014454
	0.838312	0.434763717	0.192498629	0.21560388
	0.408172	0.216981584	0.179672817	0.198639758
	0.243756	0.555553838	0.164018464	0.138245892
	0.694082	1386315702	0.04369527	0.12656104
	0.396691	0.750146435	0.070030753	0.119392422
	0.272714	0.13718254	0.399435053	0.121229781
	0.543417	0.182968295	0.173743656	1205345518
	0.652853	0.351007064	0.047572331	0.093164577
	0.91209	0.950224204	0.294229873	0.389570835
	0.446024	0.519293689	0.22073784	0.133715869
	0.755905	0.532713151	0.146932982	0.089009364
	0.486851	0.509548489	0.399742608	0.111327288
	0.448477	0.270038834	0.210111958	0.083732044
	0.754815	0.500517201	0.131269137	0.133673796
	0.905812	0.243346868	0.232915821	0.213003423
	1046924	0.727321506	0.166624963	0.230086805
	0.511264	0.135242705	0.14784613	0.094615954
	1038109	0.294944184	0.13915584	0.022786971
	0.49794	0.860080811	0.165732726	0.138580331
	0.880844	0.447760061	0.103520893	0.193717075
	0.257438	1128935022	0.203525627	0.123691959
	0.15801	0.425439391	0.07248358	0.085107526
	0.958002	0.457239965	0.037331856	0.143605632
	0.253472	0.512971196	0.111321762	0.176034291
	0.148084	0.350706086	0.071423094	0.110406604
	0.406403	0.360022723	0.05770533	0.213310617
	0.389493	0.793181176	0.119504446	0.278332674
	0.311044	0.320830629	0.051878343	0.200887359
	0.377129	0.488040916	0.180595477	0.561731229
	1027004	1124453248	0.171703014	0.192637465
	0.428837	0.322073505	0.113335495	0.143936775
	0.735998	0.221015954	0.095706775	0.192716521
	0.683332	0.754117892	0.112434797	0.131123658
	0.357224	0.915252521	0.180064676	0.19045203
	0.282492	0.329734384	0.090058222	0.104402246
	0.536988	0.294145215	0.07833293	0.257775934
	0.400946	0.578929759	0.166409594	0.136897668
	0.193673	0.517956631	0.205299771	0.108175879
	1522286	0.222279142	0.143186148	0.227518798
	0.95766	2514967812	0.27724204	0.236472837
	0.25365	0.538696692	0.105507382	0.098045179
	0.368625	0.53188837	0.113932348	0.210129382
	0.758045	0.233929407	0.242651483	0.20458
	0.367208	0.54789291	0.161185941	0.196918045
	0.501603	0.346782864	0.324683356	0.164447465
	0.789622	1391795759	0.189846242	0.143231974
	0.234063	0.564920309	0.178358965	0.131112491
	0.306311	0.37256526	2440084184	0.235768863
	0.181983	0.181858286	0.172728321	0.230920754
	0.538784	2455881828	0.19576965	0.330036911
	0.536375	0.648016616	0.092372521	0.085445306
	0.411124	0.680212795	0.155663431	0.321669036
	0.813334	0.465927063	0.155690333	0.196970875
	0.641365	0.341380165	0.132331764	0.138020231
	0.206654	0.589598746	0.170269025	0.071224303
	0.602318	0.429237025	0.28606126	0.041987593
	0.654981	0.468668507	0.195738185	0.095305581
	0.404991	0.322930999	0.116700017	0.485060147
	0.400906	0.441708226	0.482781528	0.274400037
	0.420333	0.234052035	0.350784881	0.179904391
	140116	0.313155622	0.070933957	0.272476276
	1269002	0.476085441	0.229686594	0.155413629
	0.390689	0.32778085	0.08966242	0.56805067
	0.366775	0.386986486	0.11939528	0.112469407
	1449742	0.296942777	0.084638604	0.156138351
	0.963295	0.337389064	0.04847889	0.159811341
	0.616622	0.584717983	0.129335109	0.284980279
	0.784749	0.268455614	0.087392716	0.157451383
	0.443548	0.543221833	0.29395776	0.146126227
	0.492979	0.701601916	0.089971247	0.082600481
	0.348797	0.803158812	0.133075999	0.341442184
	0.430134	0.521707388	0.04964974	0.076775432
	0.898334	0.411945399	0.055227467	0.140865602
	0.702197	0.326287487	0.125688571	0.073059449
	0.717368	0.570774614	0.089257916	0.083644016
	0.662211	0.359140925	0.144882397	0.515668638
	0.250397	0.333200124	0.165290323	0.550327825
	0.686338	0.541003467	0.287600959	0.182394475
	0.237283	0.358325768	0.148639786	0.156296281
	0.483282	0.850729664	0.121720037	0.148682386
	0.619179	0.379879072	0.652875654	0.289139022
	0.551413	0.261633741	0.12465024	0.250041139
	0.591048	0.294405973	0.153195818	0.140268275
	0.516433	0.991235015	0.093880409	0.09653371
	0.167163	0.153839359	0.097406721	0.209926156
	0.141517	0.501952812	0.443669833	0.168842541
	0.454508	0.318558018	0.120228195	0.3410432
	0.96606	0.195331984	0.174387585	0.148003725
	0.918972	0.178037111	0.55307882	0.168144473
	0.43547	0.728648024	0.353634691	0.144428812
	0.30512	0.372709616	0.138473322	0.067294004
	0.23783	0.205730615	0.547450801	0.19801288
	0.155456	0.18895086	0.085004668	0.087508238
	0.543186	1977692586		0.062643012
	0.232429	0.747457634		0.106035333
	0.240234	0.172803255
	0.288349	0.584369493
	0.102397	0.661190196
	0.344761	0.338492512
	1315611	0.667667118
	0.125306	0.058071753
	0.29695

## Sheet: 4F
		Cells in each category (%)
		0-1			2-4			>4
	HU+GFP	0	0	0	78.3784	79.4643	72.8972	21.6216	20.5357	27.1028
	HU+GFPIdas WT	0	0	0	50.9615	68.2692	60	49.0385	31.7308	40
	HU+GFPIdas NES1	0	0	0	55.4455	61.0526	62.1622	44.5545	38.9474	37.8378
	HU+GFPIdas NES2	0	0.925926	0	71.8447	75	77.2727	28.1553	24.0741	22.7273
	HU+GFPIdas NES1/2	0	1.9802	0	66.6667	72.2772	79.4118	33.3333	25.7426	20.5882
