# Supplementary material for: McIdas localizes to centrioles and controls centriole numbers through PLK4-dependent phosphorylation
Source: EMBO Rep. 2026 Feb 5;27(6):1478–509. doi: 10.1038/s44319-026-00697-5 (PMC13022133; doi:10.1038/s44319-026-00697-5)
Supplement: Supplementary file 8 — Source data Fig. 5 [file 44319_2026_697_MOESM8_ESM.zip]

Archive with 26 entries (20 files):
- Figure 5/
- __MACOSX/._Figure 5
- Figure 5/5A/
- __MACOSX/Figure 5/._5A
- Figure 5/.DS_Store
- __MACOSX/Figure 5/._.DS_Store
- Figure 5/5C/
- __MACOSX/Figure 5/._5C
- Figure 5/5D/
- __MACOSX/Figure 5/._5D
- Figure 5/5E/
- __MACOSX/Figure 5/._5E
- Figure 5/5B/
- __MACOSX/Figure 5/._5B
- Figure 5/5A/GFP-McIdas IP_mycPLK4 coIP.pdf
- __MACOSX/Figure 5/5A/._GFP-McIdas IP_mycPLK4 coIP.pdf
- Figure 5/5C/In vitro phosphorylation assay_WB 10%IP.pdf
- __MACOSX/Figure 5/5C/._In vitro phosphorylation assay_WB 10%IP.pdf
- Figure 5/5D/Input.pdf
- __MACOSX/Figure 5/5D/._Input.pdf
- Figure 5/5E/In vitro phosphorylation assay_recombinant proteins.pdf
- __MACOSX/Figure 5/5E/._In vitro phosphorylation assay_recombinant proteins.pdf
- Figure 5/5B/.DS_Store
- __MACOSX/Figure 5/5B/._.DS_Store
- Figure 5/5B/Idas_PLK4_IPs_endogenous proteins.pdf
- __MACOSX/Figure 5/5B/._Idas_PLK4_IPs_endogenous proteins.pdf
