# Supplementary material for: McIdas localizes to centrioles and controls centriole numbers through PLK4-dependent phosphorylation
Source: EMBO Rep. 2026 Feb 5;27(6):1478–509. doi: 10.1038/s44319-026-00697-5 (PMC13022133; doi:10.1038/s44319-026-00697-5)
Supplement: Supplementary file 9 — Source data Fig. 6 [file 44319_2026_697_MOESM9_ESM.zip]

Archive with 10 entries (8 files):
- Figure 6/
- __MACOSX/._Figure 6
- Figure 6/.DS_Store
- __MACOSX/Figure 6/._.DS_Store
- Figure 6/6C/
- __MACOSX/Figure 6/._6C
- Figure 6/Figure 6_Numerical data.xlsx
- __MACOSX/Figure 6/._Figure 6_Numerical data.xlsx
- Figure 6/6C/In vitro phospho assay_WB 20% IP.pdf
- __MACOSX/Figure 6/6C/._In vitro phospho assay_WB 20% IP.pdf
