# Supplementary material for: McIdas localizes to centrioles and controls centriole numbers through PLK4-dependent phosphorylation
Source: EMBO Rep. 2026 Feb 5;27(6):1478–509. doi: 10.1038/s44319-026-00697-5 (PMC13022133; doi:10.1038/s44319-026-00697-5)
Supplement: Supplementary file 9 — Source data Fig. 6 [file 44319_2026_697_MOESM9_ESM.zip › Figure 6/Figure 6_Numerical data.xlsx]

## Sheet: 6E
		Fold change relative to GFP-McIdas WT
	Experiment	GFP	McIdas WT	McIdas 10A
	1st	0.05	1	0.52
	2nd	0.02	1	0.49
	3rd	0.02	1	0.56
