# Supplementary material for: McIdas localizes to centrioles and controls centriole numbers through PLK4-dependent phosphorylation
Source: EMBO Rep. 2026 Feb 5;27(6):1478–509. doi: 10.1038/s44319-026-00697-5 (PMC13022133; doi:10.1038/s44319-026-00697-5)
Supplement: Supplementary file 10 — Source data Fig. 7 [file 44319_2026_697_MOESM10_ESM.zip]

Archive with 19 entries (16 files):
- Figure 7/
- __MACOSX/._Figure 7
- Figure 7/.DS_Store
- __MACOSX/Figure 7/._.DS_Store
- Figure 7/7C/
- __MACOSX/Figure 7/._7C
- Figure 7/Figure 7_Numerical data.xlsx
- __MACOSX/Figure 7/._Figure 7_Numerical data.xlsx
- Figure 7/7A/
- Figure 7/7C/WB_McIdas_Tubulin.pdf
- __MACOSX/Figure 7/7C/._WB_McIdas_Tubulin.pdf
- Figure 7/7A/Dapi_GFP_Cep135_CP110_GFP.tif
- __MACOSX/Figure 7/7A/._Dapi_GFP_Cep135_CP110_GFP.tif
- Figure 7/7A/Dapi_GFP_Cep135_CP110_GFP-McIdas WT.tif
- __MACOSX/Figure 7/7A/._Dapi_GFP_Cep135_CP110_GFP-McIdas WT.tif
- Figure 7/7A/Dapi_GFP_Cep135_CP110_GFP-McIdas 10D.tif
- __MACOSX/Figure 7/7A/._Dapi_GFP_Cep135_CP110_GFP-McIdas 10D.tif
- Figure 7/7A/Dapi_GFP_Cep135_CP110_GFP-McIdas 10A.tif
- __MACOSX/Figure 7/7A/._Dapi_GFP_Cep135_CP110_GFP-McIdas 10A.tif
