# Supplementary material for: McIdas localizes to centrioles and controls centriole numbers through PLK4-dependent phosphorylation
Source: EMBO Rep. 2026 Feb 5;27(6):1478–509. doi: 10.1038/s44319-026-00697-5 (PMC13022133; doi:10.1038/s44319-026-00697-5)
Supplement: Supplementary file 10 — Source data Fig. 7 [file 44319_2026_697_MOESM10_ESM.zip › Figure 7/Figure 7_Numerical data.xlsx]

## Sheet: Number of centrioles_7B
	Number of centrioles
	GFP	WT	10Α	10D
	4	6	6	5
	4	8	4	4
	4	3	8	5
	4	10	4	5
	6	4	4	4
	3	4	5	4
	4	6	4	5
	3	4	4	3
	5	4	5	2
	3	3	5	2
	3	6	3	2
	5	8	4	4
	4	10	5	5
	8	4	8	4
	3	4	7	1
	4	3	7	8
	6	7	4	4
	4	6	4	4
	5	4	4	4
	3	8	2	4
	3	4	5	4
	3	9	8	4
	2	9	4	4
	3	4	7	5
	3	8	5	7
	8	5	5	4
	4	3	3	6
	4	3	5	7
	7	3	5	4
	6	6	8	5
	4	11	5	3
	10	5	6	5
	3	10	5	6
	2	5	6	7
	3	5	6	3
	4	9	4	12
	2	9	13	3
	4	4	6	7
	4	7	3	12
	6	6	5	6
	3	6	4	4
	4	4	3	3
	4	4	5	3
	3	3	6	4
	4	3	4	3
	9	9	5	3
	6	4	5	4
	5	4	4	4
	4	5	3	3
	4	3	8	4
	3	5	8	6
	4	3	4	3
	4	4	3	3
	3		6	6
	9	4	5	3
	5	3	4	5
	2	8	1	2
	4	4	5	4
	2	7	7	5
	2	5	6	5
	4	3	4	4
	4	10	6	3
	5	8	4	6
	4	3	3	3
	4	3	3	5
	4	9	4	4
	3	4	4	4
	4	5	3	3
	5	4	3	6
	3	8	6	4
	1	4	3	5
	7	4	4	5
	6	11	6	3
	2	3	4	6
	3	8	2	3
	4	9	4	7
	4	9	5	4
	5	4	7	8
	4	8	2	4
	5	4	6	3
	6	3	4	4
	3	5		4
	4	7	4	4
	3	3	5	4
	4	12	6	4
	5	6	4	5
	3	8	4	3
	4	8	6	9
	7	4	5	5
	5	7	4	6
	3	9	5	11
	4	6	4	8
	6	4	3	7
	7	7	8	6
	5	6	6	7
	4	3	9	6
	3	6	3	4
	4	4	8	3
	2	4	5	4
	6	10	5	4
	5	6	6	5
		3	3
	5	1	4	6
	3	4	4	8
	5	5	7	4
	4	8	4	3
	10	4	4	8
	14	4	5	4
	8	4	8	7
	3	6	4	4
	4	3	3	6
	3	6	3	4
	5	3	3	4
	7	4	6	4
	4		9	21
	3	10	6
	5	3	7	15
	9	4	4	4
	4	4	5	5
	3	5	3	3
	4	5	3	4
	4	6	15	3
	3	9	4	4
	4	4	3	3
	4	4	3	5
	4	3	5	4
	4	3	18	3
	4	6	4	4
	6	5	4	5
	4	6	4	4
	4	4	4	5
	4	6	2	5
	1	4	5	17
	5	4	6	11
	5	3	5	2
	2	4	4	5
	3	3	5	5
	3	7	5	2
	9	3	3	15
	7	7	5	5
	3	13	4	4
	3	11	4	5
	7	10	5	7
	4	8	4	5
	8	3	4	4
	6	9	5	4
	3	5	4	4
	3	5	4	3
	2	15	8	4
	3	5	8	4
	3	5	4	4
	4	8	6	4
	4	8	4	4
	4	5	11	4
	4	4	4	4
	5	4	4	3
	5	3	3	4
	5	4	4	2
	6	4	4	5
		3	4	5
	4	6	4	4
	3	4	3	6
	3		7	4
	8	3	2	6
	2	5	2	8
	4	11	4	18
	6		6	6
	4	5	7	11
	4	4	4	6
	4	6	3	5
	5	8	3	13
	3	9	5	3
	4	5	4	4
	4	5	4	4
	6	5	4	5
	5	9	2	4
	3	5	5
	3	12	3	3
	4	6	4	7
	4	4	4	6
	4	5	2	9
	4	8	4	4
	5	5	6	1
	7	7	3	6
	3	3	3	3
	3	4	4	3
	2	3	3	5
	4	4	3	3
	3		5	3
	4	6	4	5
	3	5	4	4
	3	2	4	4
	3	6	5	3
	4	5	4	3
	4	5	3	5
	4	4	8	3
	4	2	8	3
	3	10	4	2
	5	5	4	4
	3	3	2	3
	5	3	4	3
	5		4	4
	4		3	5
			6	4
			3	4
			3	3
			4

## Sheet: FoxJ1_D-E
without E2F5	GFP	WT	10A	10D	E2F5		with E2F5	GFP	WT+E2F5	10A+E2F5	10D+E2F5
	1	25.457	18.896	11.713				1	1782.89	1657.74	1433.18
	1	16.507	12.295	9.095	2.428			1	4110.22	5184.54	3361.76
	1	8.486	3.85	6.543	1.641			1	5184.54	6517.03	5275.16
	1	84.156	37.143	37.923	10.741			1	5693.1	5442.3	4011.71
	1	49.01	29.141	35.383	16.45			1	910.175	784.158	734.185
	1	8.084	6.589	4.272	0.62

## Sheet: cMyb_F_G
without E2F5	GFP	WT	10A	10D	E2F5		with E2F5	GFP	WT+E2F5	10A+E2F5	10D+E2F5
	1	5.098	2.868	2.938	0.927			1	38.989	37.661	25.546
	1	2.289	2.129	1.613	0.651			1	22.085	24.42	18.831
	1	2.585	1.905	1.717	0.724			1	31.233	28.84	17.268
	1	2.523	1.892	2.204	0.416			1	25.634	28.246	17.268
